# Supplementary material for: Epigenetic profiling of Italian patients identified methylation sites associated with hereditary transthyretin amyloidosis
Source: Clin Epigenetics. 2020 Nov 17;12:176. doi: 10.1186/s13148-020-00967-6 (PMC7672937; doi:10.1186/s13148-020-00967-6)
Supplement: Supplementary file 5 — Additional file 5. Association of cg13139646 co-methylated CpG sites (Pearson’s r2 > 0.2) with i) carrier status (cases vs. controls), ii) disease status (cases vs. asymptomatic) and, iii) symptoms (AGE, ANS, CTS, EYE, GI, HEA, PNS). Information about cg probe (cgID), chromosome localization (CHR), position (POS), determination coefficient (Pearson’s r2), standardized regression coefficients (Reg. Coef.), p value (Pval), mapped gene (GENE), gene region (Genomic Region), are reported. AGE = age of onset; ANS = autonomic nervous system; CTS = carpal tunnel syndrome; EYE = ocular involvement; GI = gastrointestinal involvement; HEA = cardiac involvement; PNS = peripheral nervous system. Red and underlined text = significant results surviving Bonferroni correction. Red text = nominally significant results. [file 13148_2020_967_MOESM5_ESM.xlsx]

## Sheet: Foglio1
Additional File 5: Association of cg13139646 co-methylated CpG sites (Pearson’s r2>0.2) with i) carrier status (cases vs. controls), ii) disease status (cases vs. asymptomatic) and, iii) symptoms (AGE, ANS, CTS, EYE, GI, HEA, PNS). Information about cg probe (cgID), chromosome localization (CHR), position (POS), determination coefficient (Pearson’s r2), standardized regression coefficients (Reg. …
cgID	CHR	POS	Person’s r2	Pval (cases vs. controls)	Reg. Coef. (cases vs. controls)	Pval (cases vs. asymptomatic)	Reg. Coef. (cases vs. asymptomatic)	Pval (AGE)	Reg. Coef. (AGE)	Pval (ANS)	Reg. Coef. (ANS)	Pval (CTS)	Reg. Coef. (CTS)	Pval (EYE)	Reg. Coef. (EYE)	Pval (GI)	Reg. Coef. (GI)	Pval (HEA)	Reg. Coef. (HEA)	Pval (PNS)	Reg. Coef. (PNS)	GENE	Genomic Region
cg25970832	18	28621651	0.28	0.965	0.00534529	0.824	-0.0406245	0.168	0.264928	0.49	-0.0844485	0.727	-0.0495098	0.88	-0.0642351	0.569	-0.0878788	0.493	-0.0942632	0.458	0.166515	DSC3	Body
cg14719951	18	28622474	0.268	0.268	0.0919285	0.24	-0.126462	0.671	-0.0457027	0.457	0.0499545	0.947	0.00520835	0.592	-0.124869	0.904	-0.0102103	0.947	0.00502903	0.0351	0.249365	DSC3	Body
cg15439862	18	28622593	0.443	0.426	0.0726116	0.471	-0.0984277	0.558	0.0768948	0.995	-0.000549125	0.446	0.0721847	0.261	0.316163	0.348	-0.0964996	0.777	0.0262987	0.662	-0.0662058	DSC3	1st Exon
cg16492377	18	28622811	0.347	0.375	0.0758374	0.893	-0.0181445	0.159	0.196805	1	-4.43171e-05	0.0183	-0.229284	0.362	0.278976	0.871	0.0182169	0.17	0.135199	0.313	-0.163957	DSC3	TSS
cg11722699	18	28622813	0.274	0.167	0.148744	0.86	-0.0263891	0.341	0.145888	0.907	-0.011281	0.0943	-0.181379	0.173	0.446971	0.635	-0.0577754	0.236	0.127073	0.28	-0.190052	DSC3	TSS
cg27648075	18	28622876	0.254	0.529	0.0430666	0.951	0.00586034	0.311	0.104453	0.676	-0.0272999	0.532	-0.0470127	0.74	0.0750017	0.272	-0.0892523	0.558	0.0428434	0.655	-0.0536032	DSC3	TSS
cg25789861	18	28622940	0.267	0.358	0.0826282	0.442	-0.10105	0.501	0.0915975	0.734	0.0289964	0.841	-0.019864	0.395	0.24955	0.916	0.0113152	0.339	0.0910141	0.847	-0.0302602	DSC3	TSS
cg14631834	18	28623040	0.413	0.418	0.0783704	0.901	0.019193	0.321	0.1682	0.706	0.0404603	0.234	-0.145168	0.766	0.110497	0.88	-0.0204767	0.936	-0.00964205	0.798	-0.0504991	DSC3	TSS
cg11832722	18	28623060	0.559	0.692	0.0316991	0.616	-0.058128	0.945	0.00920257	0.907	0.00981333	0.713	-0.035729	0.795	0.0755344	0.41	-0.0866032	0.993	0.000849762	0.55	0.092239	DSC3	TSS
cg10798853	18	28644240	0.273	0.448	0.104532	0.616	-0.0942372	0.946	0.0124779	0.171	-0.154652	0.298	-0.137009	0.36	-0.361253	0.344	-0.135957	0.368	-0.11568	0.689	0.0845952	-	Opean Sea
cg02204139	18	28681477	0.291	0.241	0.129983	0.419	-0.133169	0.341	0.164136	0.142	0.156352	0.624	-0.0614758	0.85	0.0712754	0.46	0.100784	0.0892	0.20171	0.352	0.18482	DSC2	TSS
cg27051931	18	28681962	0.335	0.385	0.0827062	0.478	-0.108767	0.864	-0.0283377	0.733	-0.0353407	0.749	-0.0381875	0.58	0.197545	0.386	-0.112081	0.676	0.0485409	0.459	0.140219	DSC2	1st Exon
cg02936398	18	28682134	0.256	0.05	0.177657	0.757	-0.0414411	0.819	0.0324538	0.627	0.042912	0.846	-0.0198764	0.713	0.112359	0.799	0.0284435	0.495	0.0676043	0.948	-0.0106859	DSC2	1st Exon
cg00196671	18	28682229	0.356	0.747	-0.0246543	0.125	-0.168087	0.467	0.09247	0.0974	0.128599	0.957	-0.00496304	0.201	0.347034	0.662	0.0439739	0.604	0.0464603	0.651	0.0664329	DSC2	1st Exon
cg13870990	18	28682408	0.257	0.789	-0.0216125	0.748	-0.0377931	0.223	0.166599	0.726	0.030484	0.394	0.0849683	0.735	-0.101823	0.789	0.0292751	0.622	-0.0481417	0.712	0.0590699	DSC2	1st Exon
cg22494653	18	28786898	0.403	0.441	-0.0606549	0.275	-0.128344	0.616	-0.055838	0.832	0.0148278	0.208	-0.0998257	0.887	-0.0343953	0.845	-0.0171576	0.189	0.101303	0.61	-0.0653468	-	Opean Sea
cg11481443	18	28826621	0.263	0.00347	-0.306029	0.574	0.0658922	0.258	0.146682	0.535	0.05087	0.686	0.0384232	0.441	0.218196	0.479	0.0731101	0.335	0.0884929	0.283	-0.160767	-	Opean Sea
cg04871207	18	28855179	0.278	0.237	-0.0912269	0.934	-0.00889325	0.0734	-0.18788	0.528	-0.0427833	0.749	0.0251638	0.869	0.0386684	0.985	-0.0016094	0.689	-0.0305323	0.999	9.80076e-05	-	Opean Sea
cg14263174	18	28962209	0.33	0.52	-0.0744891	0.777	-0.0401178	0.131	-0.221174	0.558	0.0548903	0.554	-0.0639176	0.459	-0.238903	0.208	0.146555	0.528	0.0663483	0.864	0.0296686	DSG4	Body
cg24682036	18	29077698	0.308	0.25	0.123445	0.669	-0.0598652	0.516	0.106537	0.939	-0.00794759	0.619	0.0590463	0.394	0.301893	0.464	0.0947058	0.726	-0.0405925	0.387	0.162878	DSG2	TSS
cg14311811	18	29077863	0.261	0.869	-0.0139967	0.0379	-0.273337	0.939	0.0114037	0.896	0.0121402	0.419	-0.0859053	0.399	0.268613	0.698	0.0453225	0.323	0.102004	0.415	-0.138081	DSG2	TSS
cg27392998	18	29144235	0.444	0.369	-0.116004	0.317	-0.1463	0.867	0.0226889	0.372	-0.0750965	0.051	0.183278	0.453	-0.218404	0.671	-0.0453574	0.00751	-0.235933	0.289	0.163475	-	Opean Sea
cg10957531	18	29147253	0.25	0.179	-0.182475	0.874	-0.0279598	0.741	-0.0636201	0.559	0.0702291	0.848	0.0266943	0.732	-0.142634	0.335	0.144898	0.221	0.163249	0.272	-0.240412	-	Opean Sea
cg18038361	18	29170604	0.433	0.067	-0.182714	0.793	-0.0390071	0.0835	-0.288396	0.8	-0.0272674	0.87	-0.0203412	0.174	0.496294	0.532	-0.08449	0.0504	0.227476	0.311	-0.198629	TTR	Promoter
cg13139646	18	29172936	1	1.19e-05	-1.83638	0.0745	0.935517	0.719	-0.193648	0.951	-0.0209157	0.337	-0.370165	0.387	0.998459	0.502	0.283808	0.0632	0.678033	0.125	-0.92753	TTR	Body
cg12741256	18	29232383	0.267	0.215	0.0842536	0.154	-0.12372	0.328	0.0921046	0.721	-0.0212284	0.0623	-0.123452	0.93	-0.018057	0.424	-0.0595971	0.0535	0.124168	0.0687	-0.192332	B4GALT6	Body
cg19203115	18	29263741	0.317	0.469	-0.084101	0.00086	-0.554796	0.313	-0.155126	0.785	-0.0264798	0.604	0.0581895	0.557	0.196663	0.077	-0.209434	0.871	0.0177406	0.834	-0.0375407	B4GALT6	Body
cg21674153	18	29264051	0.361	0.755	0.0232135	0.577	-0.0546019	0.572	-0.0620299	0.431	-0.0539621	0.736	-0.0268251	0.966	0.0102806	0.625	-0.042291	0.891	0.0106282	0.632	-0.0605245	B4GALT6	Body
cg13259139	18	29298554	0.305	0.415	0.0898107	0.327	-0.138257	0.686	-0.0487023	0.812	-0.0180242	0.731	-0.0299737	0.412	-0.213014	0.662	0.041626	0.672	0.0359493	0.513	-0.0904753	-	Opean Sea
cg22325858	18	29298676	0.274	0.621	-0.0743088	0.818	0.0449095	0.412	-0.165082	0.371	0.112404	0.61	-0.0744761	0.264	-0.482662	0.457	-0.118179	0.382	0.123514	0.231	0.274823	-	Opean Sea
cg06123940	18	29597493	0.281	0.652	-0.0399516	0.708	-0.0491319	0.54	-0.0854443	0.684	0.0355705	0.868	-0.0167818	0.349	0.281031	0.961	-0.00539547	0.682	0.0402561	0.311	-0.161437	RNF125	TSS
cg06071593	18	29819065	0.408	0.878	-0.0135	0.0854	-0.19274	0.261	-0.111734	0.448	0.0475523	0.617	-0.0363225	0.855	0.0398459	0.401	0.0661966	0.298	0.0729153	0.399	0.0970577	-	Opean Sea
cg01319106	18	29962408	0.253	0.383	-0.0827134	0.893	-0.0169901	0.874	-0.0150998	0.921	0.00594312	0.0527	-0.128106	0.785	0.0562109	0.73	-0.0259372	0.624	0.0327894	0.508	-0.0723066	GAREM	Body
cg16458671	18	30051320	0.256	0.564	-0.0493455	0.599	-0.062795	0.653	-0.0517696	0.75	0.0229814	0.339	-0.0789655	0.829	-0.0540463	0.21	-0.112158	0.211	0.0999686	0.365	-0.119274	FAM59A	TSS
